# Supplementary material for: ComFC mediates transport and handling of single-stranded DNA during natural transformation
Source: Nat Commun. 2022 Apr 12;13:1961. doi: 10.1038/s41467-022-29494-z (PMC9005727; doi:10.1038/s41467-022-29494-z)
Supplement: Supplementary file 8 — Source data file [file 41467_2022_29494_MOESM8_ESM.xlsx]

## Sheet: Fig. 1
Fig. 1	Transformation frequencies
wild-type	ΔcomFC	ΔcomH	ΔdprA	ΔcomEC	ΔcomB2	ΔrecA		ΔcomFC + ComFC	ΔcomFC + ComFC T165A	ΔcomFC + ComFC C15SC18S	ΔcomFC + ComFC-Flag	ΔcomFC + ComFC T165A-Flag	ΔcomFC + ComFC C15SC18S-Flag
0.000121	2.9e-07	0	3.99e-06	9.8e-09	7.43e-09	6.67e-09		0.00101	1.69e-05	3.47e-06	4.12e-05	1.5e-07	8.59e-07
4.7e-05	0	1.23e-07	2.77e-06	0	1.25e-08	3.25e-09		0.000752	1.07e-05	3.36e-06	0.000776	1.82e-07	0
0.000107	0	0	6.34e-06	0	3.73e-09	2.24e-09		0.000639	6.64e-05	5.58e-06	0.000373	1e-07	9.26e-08
0.000102	2.8e-07	4.12e-07	2.76e-06	0	3.04e-09	2.23e-09		9.49e-05	8.03e-05	2.12e-06	0.000359	1.08e-07	0
0.000123	2.8e-07	0	3.9e-06	0	3.7e-09	3.2e-09		0.000289	6.76e-07	7.57e-07	2.99e-05	1.05e-07	0
0.000145	3.3e-07	1.42e-07	2.6e-06	0	7.41e-09				1.5e-06	8.35e-06	2.02e-05	5.56e-08
0.000729	2.11e-07	0	6.7e-06	0	1.2e-08				1.2e-06	1.16e-06	4.52e-06	0
0.0022	0	0	2.7e-06	9.62e-09	3.03e-09				0		8.74e-06
0.00265	1.43e-07	0	2.8e-06	1.46e-08	0				0		1.17e-05
0.00171	0	4.17e-09	3.1e-06	0	4e-09				0		1.42e-05
0.00198	0	9.52e-08	3.41e-06	0	9.52e-09				0		6.25e-06
0.000474	0		3.66e-06	0	4.17e-09				1.41e-06
0.000587	0		4.75e-06	0	0				9.94e-07
0.00255	0		5e-06	0	0				5.78e-06
0.00048	0		4.58e-07	0	0				5.86e-06
0.00058	0		3.75e-07	0	0
0.000849	0		5.63e-07
0.000726	0		1.01e-06
0.00155	4.71e-07		1.22e-06
0.00221	2.92e-07		8.33e-07
0.00146	4.55e-07		7.32e-07
0.000304	5.8e-09		9.51e-07
0.000628	0		1e-06
0.000458	2.08e-08		7.98e-06
0.00195	0		1.35e-06
0.00869	0		5.43e-06
0.00175	0
0.000183	0
0.00137	0
0.000201	0
0.000877	1.13e-06
0.00608	2.29e-06
3.42e-05	1.56e-06
	1.45e-08
	2.22e-08
	4.44e-09

## Sheet: Fig. 2
Fig. 2a	% of cells with DNA foci at 30 minutes
wild-type	ΔcomH	ΔcomFC
31.79	1.83486	20
14.9533	0	37.8882
19.7531	0.478469	35.5372
	0.720461	11.2195
	0
Fig. 2c and 2e			DNA foci with time
time		wild-type			comFC				comEC		comFC-T165A						comFC-C15S C18S
30		100	100		100	100	100		100		100	100	100	100	100		100	100
60		81.25	68.75		76.7442	100	81.25		85		91.9753	89.1892	87.8788	100	80		87.0968	95.7983
90		31.25	50		73.256	82.6087	79.167		70		85.185	62.162	78.788	62.5	71.429		74.194	94.118
120		25	43.75		58.14	60.8696	41.667		65		84.568	45.946	66.667	62.5	62.857		64.516	81.513
150		25	25		38.3721	52.1739	20.8333		57.5		79.0123	35.1351	60.6061	25	40		48.3871	63.8655
180		18.75	18.75		32.5581	43.4783	14.5833		35		79.6296	29.7297	54.5455	25	22.8571		16.129	44.5378
210		18.75	6.25		20.9302	30.4348	12.0833		32.5		74.6914	29.7297	36.3636	25	22.8571		6.45161	47.0588
Fig. 2d	Volume of internalised DNA (co-localisation of ATTO and GFP signals)
time	wild-type																											comEC
30	0.0818	0.059	0.0684	0.0591	0.0951	0.077	0.0625	0.0978	0.0231	0.0394	0.0767	0.0346	0.0794	0.0475	0.0828	0.091	0.0502	0.0978	0.0869	0.0435	0.0889	0.0985	0.0951	0.0951	0.0711	0.0978		0.0516	0.0231	0.0285	0.0883	0.0475	0.0177	0.0557	0.00679	0.057	0.0326	0.0665	0.076	0.0299	0.0217	0.0828	0.0326	0.0407	0.0299		0.102	0.0883	0.019
45	0.0764	0.0724	0.0644	0.117	0.105		0.0265	0.0344	0.0733	0.178	0.152	0.0634	0.057	0.0448	0.103	0.105	0.072		0.0849	0.0693		0.177	0.136	0.132		0.0484		0.0299		0.0299	0.0258	0.0475	0.0421	0.0448		0.0557	0.0272	0.0387	0.0665	0.0448	0.0122	0.0543		0.0407	0.0625		0.0598	0.0312	0.00407
60	0.126	0.0952	0.0563	0.115	0.072		0.0733	0.0428	0.00339	0.0991	0.175	0.0923	0.133	0.0104	0.0856	0.104	0.0326		0.141	0.0339	0.11	0.103	0.125	0.124	0.181	0.0453			0.0122	0.0421		0.0611	0.0285	0.0326		0.0394	0.0407	0.133	0.0774	0.038	0.0177	0.0367			0.0706		0.0801	0.0557	0.0326
75		0.0308	0.0416	0.121	0.149	0.108	0.136	0.0421	0.0516	0.0625	0.156	0.0706	0.0625	0.038	0.121	0.0727	0.269	0.13	0.0629	0.111	0.194	0.217	0.0937	0.0665	0.182	0.0557		0.0272	0.00272	0.0353		0.0258		0.0557		0.0204	0.0815	0.0448	0.0964	0.0312	0.0217	0.0679		0.0122	0.0394		0.0339	0.0502	0.0367
90	0.113	0.0456	0.0617	0.174	0.0828	0.132	0.0706	0.0883	0.0693	0.0611	0.0781	0.0733	0.0937	0.0896	0.102	0.1		0.167	0.206	0.223	0.194	0.0964	0.167	0.0828	0.19	0.183		0.0326	0.00951	0.0611		0.0231		0.0502		0.0231	0.0611	0.0747	0.0978		0.0136	0.0272			0.0244		0.0774
105	0.236	0.0831	0.0416	0.122	0.132	0.25	0.0401	0.0788	0.102	0.0403	0.174	0.0815	0.132	0.0652	0.113	0.038	0.0618	0.147	0.228	0.0842	0.126	0.158	0.0523	0.118	0.0869	0.12			0.00407	0.0869		0.0285	0.0115	0.038		0.0136	0.0788	0.105	0.076	0.0204	0.0299	0.0312		0.0339			0.103	0.0339
120	0.175	0.0711	0.0215	0.091	0.167	0.115		0.0754	0.0534		0.0611	0.0794	0.125		0.0883	0.0828	0.0883	0.153	0.155	0.0828	0.155	0.201	0.156	0.0516	0.159	0.182				0.0367		0.0122	0.0149				0.0557	0.0638	0.0326	0.0204	0.057	0.0204		0.0149			0.0652		0.019
135	0.211	0.18	0.122	0.197	0.174	0.135	0.126	0.0638	0.0604	0.137	0.11	0.159	0.132	0.0489	0.0964	0.0679	0.0326	0.157	0.153	0.0502	0.0856	0.043	0.136	0.0652	0.172	0.196			0.00543	0.0122		0.00272	0.00407	0.038			0.0652	0.0679	0.0706	0.0584	0.0285	0.038					0.0598		0.019
150	0.158	0.184	0.203	0.152	0.197	0.205	0.0679	0.0344	0.0353	0.124	0.139	0.091	0.141	0.0765	0.103	0.0978	0.111	0.111	0.124	0.128	0.179	0.156	0.144	0.0828	0.152	0.136				0.053				0.0258			0.0489	0.0401	0.129	0.0231	0.0502						0.0706
165	0.167			0.162	0.155			0.0808		0.0808	0.194		0.0978	0.139	0.0964	0.0869	0.0783	0.119	0.139	0.139	0.152	0.168	0.0978	0.0448	0.139	0.14			0.00407	0.0584		0.00407					0.0394	0.0076	0.0856	0.0231	0.0652	0.0557					0.0679
180	0.154	0.129	0.129		0.141	0.108	0.121	0.0889		0.114	0.12	0.159	0.0815	0.127	0.0815	0.132		0.102		0.0693	0.376	0.122	0.0923	0.114	0.181	0.1			0.00272			0.00679					0.0611	0.0665	0.109		0.0299	0.0149					0.0475
195	0.264	0.127	0.101		0.167		0.106	0.129	0.193	0.1			0.111	0.19	0.0923	0.148	0.0635	0.176	0.124	0.206	0.353	0.137	0.0747	0.0991		0.12
210	0.193	0.113	0.127		0.109			0.151	0.178					0.1	0.121	0.125	0.13		0.148		0.334	0.17	0.11		0.11	0.118
[truncated: 143 more columns]

## Sheet: Fig. 3
Fig. 3a
														Fig. 3b
Fig. 3 c								Fig. 3 d

## Sheet: Fig. 4
Fig. 4a and 4b		Efficiency of recombination after electroporation
ΔcomB2	ΔcomEC	ΔdprA	wild-type	ΔcomFC	ΔcomF::rdx comFC			Wild-type	comFC	comFC::rdx comFc	comFC::rdx T165A comFC	comFc::rdx C15S C18S comFc
3.095e-06	2.617e-06	0	1.14e-07	0	2.73e-08			8.95e-08	4.81e-09	4.17e-08	1.42e-07	1.98e-07
3.095e-06	4.698e-06	0	6.5e-08	9.62e-09	5.62e-08			1.31e-07	9.26e-09	3.79e-07	3.66e-08	1.45e-07
1.429e-05	2.273e-08	0	1.15e-07	0	9.18e-08			1.1e-07	6.71e-09	1.16e-07	9.29e-08	4.48e-08
1.176e-07		9e-08	1.48e-07	1.85e-08	6.67e-07			6.25e-08	3.13e-09	2.44e-08	5.17e-08	1.71e-07
1e-05		4.63e-09	1.32e-07	8.05e-09	2.07e-07			1.25e-07		9.38e-08	7.78e-08	1.37e-07
2.062e-08			1.25e-07	0	2.5e-08			4.72e-08		1.68e-07
3.436e-08			7.26e-08	1.21e-08	2.12e-08					3.29e-07
			1.90857e-06	0	4.13e-08					1.34e-07
			1.6e-06	0	5.57e-08
			2.85714e-06	0	1.14e-07
			3.43972e-06	6.62252e-09	1.06e-08
			2.72109e-08	0	1.11e-07
			2.32558e-08	0	6.03e-08
			1.02941e-07	9.52381e-08	2.75e-07
			7.35294e-08	1.5e-08	2.04e-07
			8.33333e-08	1.25e-08	3.53e-07
			6.06061e-08		2.77e-07
			5.72254e-07		4.81e-07
			4.62428e-07
			6.25e-08
			0
			1.35e-07
			5.72e-08
			1.95e-07
			1.14e-07

## Sheet: Suppl. Fig.2
Suppl. Fig.2a and b
WT	ΔComEC			WT ComF	T165A ComF	C15SC18S ComF
100	48.45			100	164.12	37.3
100	55.4			100		79.54
100	64.6			100	107.58	45.31
100	31.87			100	92.41	40.55
100	26.53			100	131.7	45.29
100	17.83			100	169.53	50.52
100	79.46			100	156.36	55.81
				100	102.8	76.36
				100		87.01
18 march 2021
Gel1
0007876_03		MotB Total	ComF Total	Ratio ComF/MotB	MotB normalisation	Ratio normalisation	% ComF flag in ΔComEC M/ComF flag M
ComF Flag	T	9630	2110	0.219107	0.488832	0.107107
	C	4370	2790	0.638444	0.221827	0.141624
	M	19700	4340	0.220305	1	0.220305	100.138
ΔComEC	T	7110	5460	0.767932	0.360914	0.277157
	C	2750	2550	0.927273	0.139594	0.129442
	M	12700	2100	0.165354	0.64467	0.106599	48.4541
ΔComF	T	4430	831	0.187585	0.224873	0.0421827
	C	3700	655	0.177027	0.187817	0.0332487
	M	4230	887	0.209693	0.214721	0.0450254
Gel2
0007875_02		MotB Total	ComF Total	Ratio ComF/MotB	MotB normalisation	Ratio normalisation	% ComF flag in ΔComEC M/ComF flag M
ComF Flag	C	4040	1890	0.467822	0.257325	0.120382
	M	15700	2940	0.187261	1	0.187261	99.9793
ΔComEC	C	2630	1640	0.623574	0.167516	0.104459
	M	12300	1630	0.13252	0.783439	0.103822	55.4307
ΔComF	C	2900	650	0.224138	0.184713	0.0414013
	M	5070	995	0.196252	0.32293	0.0633758
Gel of 3rd March 0007798801		MotB Total	ComF Total	Ratio ComF/MotB	MotB normalisation	Ratio normalisation	% ComF flag in ΔComEC M/ComF flag M
ComF Flag	T	18300	3500	0.191257	0.717647	0.137255
	C	5680	2720	0.478873	0.222745	0.106667
	M	17800	3980	0.223596	0.698039	0.156078	99.9862
ΔComEC	T	2730	4810	1.7619	0.107059	0.188627
	C	4610	4120	0.893709	0.180784	0.161569
	M	25500	2570	0.100784	1	0.100784	64.5639
Gel of 23rd Feb 0007783_03		MotB Total	ComF Total	Ratio ComF/MotB	MotB normalisation	Ratio normalisation	% ComF flag in ΔComEC M/ComF flag M
ComF Flag	T	7310	2440	0.333789	0.624786	0.208547
	C	1170	1720	1.47009	0.1	0.147009
	M	11700	5710	0.488034	1	0.488034	100.001
ΔComEC	T	1230	2830	2.30081	0.105128	0.24188
	C	463	1840	3.97408	0.0395726	0.157265
	M	6250	1820	0.2912	0.534188	0.155556	31.8742
		MotB Total	ComF Total	Ratio ComF/MotB	MotB normalisation	Ratio normalisation	% ComF flag in ΔComEC M/ComF flag M
0008465_01	7th oct 2021 gel
Wt	T	9360	10900	1.16453	0.328421	0.382456
	C	3010	3870	1.28571	0.105614	0.135789
	M	28500	3030	0.106316	1	0.106316	100
ΔComF	T	10400	909	0.0874038	0.364912	0.0318947
	C	3550	595	0.167606	0.124561	0.0208772
	M	29500	1240	0.0420339	1.03509	0.0435088	40.9241
ΔComEC	T	5940	4650	0.782828	0.208421	0.163158
	C	2820	668	0.236879	0.0989474	0.0234386
	M	9750	804	0.0824615	0.342105	0.0282105	26.5347
0008563_01
Gel2	2021-10-29	MotB	ComF	ComF/motB	MotB normalisation	Ratio normalisation	% ComF flag in ΔComEC M/ComF flag M
Wt	T	3190	3660	1.14734	0.424202	0.486702
	C	2920	2800	0.958904	0.388298	0.37234
	M	7520	4390	0.583777	1	0.583777	100
ΔComEC	T	3440	3040	0.883721	0.457447	0.404255
	C	2760	629	0.227899	0.367021	0.0836436
	M	4970	783	0.157545	0.660904	0.104122	17.836
7th oct 2021		MotB Total	ComF Total	Ratio ComF/MotB	MotB normalisation	Ratio normalisation	% ΔComF mutant flag/ComF flag M
Wt	T	10400	9980	0.959615	0.317073	0.304268
	C	5060	4910	0.970356	0.154268	0.149695
	M	25600	2230	0.0871094	0.780488	0.0679878	100
T165A	T	14000	3610	0.257857	0.426829	0.110061
	C	5420	1420	0.261993	0.165244	0.0432927
	M	32800	3660	0.111585	1	0.111585	164.126
Cysteine	T	7490	1800	0.24032	0.228354	0.054878
	C	3890	786	0.202057	0.118598	0.0239634
	M	11700	832	0.0711111	0.356707	0.0253659	37.3094
8th oct 2021
Wt	T	5950	3780	0.635294	0.388889	0.247059
	C	3080	1730	0.561688	0.201307	0.113072
	M	9960	704	0.0706827	0.65098	0.0460131	100
Cysteine	T	8440	1780	0.2109	0.551634	0.11634
	C	1950	524	0.268718	0.127451	0.0342484
	M	9110	560	0.0614709	0.595425	0.0366013	79.5455
Gel1
2021-11-10		MotB	ComF	ComF/motB	MotB normalisation	Ratio normalisation	% ΔComF mutant flag/ComF flag M
ComF Wt	T	8200	1180	0.143902	0.358079	0.0515284
	C	3390	682	0.20118	0.148035	0.0297817
	M	22900	1450	0.0633188	1	0.0633188	100
T165A	T	6380	1340	0.210031	0.278603	0.0585153
	C	3180	780	0.245283	0.138865	0.0340611
	M	18300	1560	0.0852459	0.799127	0.0681223	107.586
Cysteine	T	8340	2020	0.242206	0.364192	0.0882096
	C	3280	2280	0.695122	0.143231	0.0995633
	M	9430	657	0.0696713	0.41179	0.02869	45.3103
Gel1	2021-11-09	MotB	ComF	ComF/motB	MotB normalisation	Ratio normalisation	% ΔComF mutant flag/ComF flag M
ComF Wt	C	4830	1310	0.271222	0.20641	0.0559829
	M	23400	1510	0.0645299	1	0.0645299	100
T165A	C	4940	818	0.165587	0.211111	0.0349573
	M	35700	1990	0.0557423	1.52564	0.0850427	131.788
Cysteine	C	4520	694	0.15354	0.193162	0.0296581
	M	7350	684	0.0930612	0.314103	0.0292308	45.298
Gel2	2021-11-09	MotB	ComF	ComF/motB	MotB normalisation	Ratio normalisation	% ΔComF mutant flag/ComF flag M
ComF Wt	T	13000	4940	0.38	0.381232	0.144868
	C	4710	2830	0.600849	0.138123	0.0829912
	M	25600	1510	0.0589844	0.750733	0.0442815	100
T165A	T	7950	1720	0.216352	0.233138	0.0504399
	C	3330	975	0.292793	0.097654	0.0285924
	M	34100	2560	0.0750733	1	0.0750733	169.536
Cysteine	T	5260	5000	0.95057	0.154252	0.146628
	C	3240	665	0.205247	0.0950147	0.0195015
	M	10800	763	0.0706481	0.316716	0.0223754	50.5298
0008570_01
Gel1	2021-11-04	MotB	ComF	ComF/motB	MotB normalisation	Ratio normalisation	% ΔComF mutant flag/ComF flag M
C	ComF Wt	2970	1620	0.545455	0.321429	0.175325
M		9240	1100	0.119048	1	0.119048	100
C	T165A	3460	837	0.241908	0.374459	0.0905844
M		13800	1720	0.124638	1.49351	0.186147	156.364
C	Cysteine	2520	614	0.243651	0.272727	0.0664502
M		4110	614	0.149392	0.444805	0.0664502	55.8182
0008566_01
Gel1	2021-11-02	MotB	ComF	ComF/motB	MotB normalisation	Ratio normalisation	% ΔComF mutant flag/ComF flag M
ComF Wt	C	3250	1240	0.381538	0.273109	0.104202
	M	11900	677	0.0568908	1	0.0568908	100
T165A	C	3110	598	0.192283	0.261345	0.0502521
	M	11800	696	0.0589831	0.991597	0.0584874	102.806
Cysteine	C	2170	491	0.226267	0.182353	0.0412605
	M	7930	517	0.0651955	0.666387	0.0434454	76.3663
ComEc	C	2980	905	0.303691	0.25042	0.0760504
	M	7880	538	0.0682741	0.662185	0.0452101	79.4682
0008567_01	only ComF wt and cysteine mutant used for quantitation
Gel2	2021-11-02	MotB	ComF	ComF/motB	MotB normalisation	Ratio normalisation	% ΔComF mutant flag/ComF flag M
ComF Wt	T	8180	2320	0.283619	0.93379	0.26484
	C	2740	807	0.294526	0.312785	0.0921233
	M	8760	647	0.0738584	1	0.0738584	100
Cysteine	T	3450	1560	0.452174	0.393836	0.178082
	C	2180	663	0.304128	0.248858	0.0756849
	M	4020	563	0.14005	0.458904	0.0642694	87.017

## Sheet: Suppl. Fig. 5
Suppl. Fig. 5
	nM	WT ComF				T165A ComF
	0	100	100			100	100	100
	25	78.2034	94.5685
	50	69.6169	71.9372			97.79	94.65
	100	42.3162	48.7025			74.77		47.6706
	200	42.9767	36.6325			56.62		38.7477
	400	28.4456	24.8642			32.8	47.2	29.381
	800	9.95156	23.959			18.73	31.86	31.7327
	1600					15.98	20.37	32.4714
